# Supplementary material for: Robust detection of oncometabolic aberrations by 1H–13C heteronuclear single quantum correlation in intact biological specimens
Source: Commun Biol. 2020 Jun 25;3:328. doi: 10.1038/s42003-020-1055-5 (PMC7316726; doi:10.1038/s42003-020-1055-5)
Supplement: Supplementary file 3 — Supplementary Data 1 [file 42003_2020_1055_MOESM3_ESM.xlsx]

## Sheet: Figure 3e
human GBMs	882732-2	882732-2	526779-10	526779-10	498829-10	498829-10	347447-2	347447-2	503710-2	503710-2	880244	880244	902391-2	902391-2	121306-1	121306-1	885084-2	885084-2	644350-10	530826-2	910068-11	325225-3	65038-3	506330-2	883502-2	882139-2	842734-3	872334-2	868527-2	525779-10
2-hydroxygluterate	1.81976e+08	1.71954e+08	7.12905e+06	7.59999e+06	1.34777e+07	1.8031e+07	9.83911e+06	1.03311e+07	6.78689e+06	8.46279e+06	6.72367e+06	6.39854e+06	1.01041e+07	1.29647e+07	1.24543e+07	1.15177e+07	8.25667e+06	6.41502e+06	4.62052e+06	8.80728e+06	2.79625e+06	1.77542e+07	1.39794e+07	7.08437e+06	6.81055e+06	8.03857e+06	4.90845e+06	8.91605e+06	9.37295e+06	9.00356e+06
lactate	1.58961e+08	1.50457e+08	1.55641e+08	1.50893e+08	1.60094e+08	1.83897e+08	1.76336e+08	1.63241e+08	1.31012e+08	1.39893e+08	1.6503e+08	1.64143e+08	1.66017e+08	1.918e+08	1.53769e+08	1.6701e+08	1.3007e+08	1.22758e+08	1.5199e+08	1.60254e+08	1.32341e+08	1.82118e+08	1.36847e+08	1.45048e+08	1.5652e+08	1.7536e+08	1.45602e+08	1.36987e+08	1.32388e+08	1.40167e+08

## Sheet: Supplementary Figure S1b
Sample ID	SNU1079	SNU1079	SNU1079	RBE	RBE	RBE	CORL-105	CORL-105	CORL-105	HT-1080	HT-1080	HT-1080+mIDH1 inhibitor (AGI-5198)	HT-1080+mIDH1 inhibitor (AGI-5198)	D423	D423	IMR-32	IMR-32	IMR-32	NB1	NB1	NB1
2-hydroxygluterate	5.10322e+07	4.41153e+07	4.96399e+07	5.16139e+07	4.37783e+07	4.4666e+07	4.55365e+07	4.4433e+07	5.29327e+07	6.37106e+07	6.63592e+07	1.07338e+07	1.3018e+07	1.88321e+06	1.78348e+06	1.21393e+06	1.36165e+06	1.25999e+06	603869	575380	571466	5.07107e+07	7.84318e+06	1.15662e+06	529511	1.18759e+07	1.61521e+06
lactate	2.56221e+06	2.32209e+06	2.18277e+06	2.58805e+06	2.54551e+06	2.462e+06	2.52726e+06	2.49509e+06	2.48567e+06	4.1917e+06	4.28871e+06	4.39901e+06	4.51084e+06	2.28931e+06	2.57605e+06	1.77014e+06	2.12761e+06	1.77285e+06	140758	231408	335956	2.78646e+06	728497	1.40551e+06	1.00446e+06	4.45492e+06	79079.1
myo-inositol	5.48344e+07	6.0236e+07	6.5156e+07	6.68551e+07	5.70677e+07	6.31695e+07	2.00728e+07	2.25787e+07	2.18372e+07	4.73428e+07	4.42551e+07	2.6324e+07	2.78221e+07	2.71206e+07	2.87507e+07	4.86518e+07	5.22116e+07	3.81982e+07	6.33603e+07	6.25434e+07	6.38217e+07	4.75823e+07	1.81158e+07	4.80823e+07	1.52055e+07	2.70731e+07	1.05932e+06

## Sheet: Supplementary Figure S4c
	D423	D423	Gili56	Gili56	HT-1080	HT-1080	NB1	NB1
D-gluconate	4.3149e+06	2.30021e+06	1.55257e+06	1.66187e+06	1.97322e+06	1.56838e+06	2.02006e+08	2.12001e+08
6-phospho-D-gluconate	1.65645e+06	1.14575e+06	876275	669466	550753	421669	4.47135e+07	4.44239e+07
lactate	1.12351e+08	5.89107e+07	6.44542e+07	7.82946e+07	1.38949e+08	1.33046e+08	1.60454e+07	1.20678e+07

## Sheet: Supplementary Figure S7f
sampl ID	882732-2 (GBM1)	498829-10 (GBM2)	121306-1 (GBM3)	883502-2 (GBM4)	526779-10	347447-2	503710-2	902391-2	885084-2	644350-10	530826-2	910068-11	325225-3	506330-2	882139-2	842734-3	872334-2	868527-2
glycine	455202112	1064371008	109721192	473349088	82749680	290467200	337742976	228824512	274610528	162706432	831472384	102248024	354083936	590732288	390339840	179002208	927826816	581364224
